# Supplementary material for: Early-Onset Colorectal Cancer: Clinicopathological Features and Surgical Outcomes in Patients Treated with Curative Intent at a Tertiary Center
Source: Cancers (Basel). 2026 Jun 14;18(12):1934. doi: 10.3390/cancers18121934 (PMC13296778; doi:10.3390/cancers18121934)
Supplement: Supplementary file 1 [file cancers-18-01934-s001.zip]

Archive with 2 entries (2 files):
- Supplementary Table S1 STROBE_checklist_definitiva.pdf
- Supplementary Table S2.pdf
